# Supplementary material for: Aurantoside L, a New Tetramic Acid Glycoside with Anti-Leishmanial Activity Isolated from the Marine Sponge Siliquariaspongia japonica
Source: Mar Drugs. 2024 Apr 12;22(4):171. doi: 10.3390/md22040171 (PMC11050911; doi:10.3390/md22040171)
Supplement: Supplementary file 1 [file marinedrugs-22-00171-s001.zip]

Archive with 1 entries (1 files):
- marinedrugs-2939756-supplementary.pdf
